# Supplementary material for: Intradental mechano-nociceptors serve as sentinels that prevent tooth damage
Source: Cell Rep. Author manuscript; Available in PMC 2025 Sep 17. (PMC12442953; doi:10.1016/j.celrep.2025.116017)
Supplement: 2 [file NIHMS2107249-supplement-2.xlsx]

## Sheet: Table S6A. Related to Figure 4G
Pain Duration
Bonferroni's multiple comparisons test	Mean Diff.	95.00% CI of diff.	Below threshold?	Summary	Adjusted P Value
Baseline KI vs. 0.01 mg/kg CNO (i.p.) KI	-78.71	-169.4 to 11.93	No	ns	0.1716
Baseline KI vs. 0.1 mg/kg CNO (i.p.) KI	-503	-593.6 to -412.3	Yes	****	<0.0001
Baseline KI vs. 0.01 mg/kg CNO (tooth) KI	-449.9	-540.5 to -359.3	Yes	****	<0.0001
Baseline KI vs. Baseline WT	9.573	-81.07 to 100.2	No	ns	>0.9999
Baseline KI vs. 0.01 mg/kg CNO (i.p.) WT	-11.71	-102.3 to 78.93	No	ns	>0.9999
Baseline KI vs. 0.1 mg/kg CNO (i.p.) WT	-8.985	-99.62 to 81.65	No	ns	>0.9999
Baseline KI vs. 0.01 mg/kg CNO (tooth) WT	-90.7	-181.3 to -0.06151	Yes	*	0.0497
0.01 mg/kg CNO (i.p.) KI vs. 0.1 mg/kg CNO (i.p.) KI	-424.2	-514.9 to -333.6	Yes	****	<0.0001
0.01 mg/kg CNO (i.p.) KI vs. 0.01 mg/kg CNO (tooth) KI	-371.2	-461.8 to -280.6	Yes	****	<0.0001
0.01 mg/kg CNO (i.p.) KI vs. Baseline WT	88.28	-2.356 to 178.9	No	ns	0.0643
0.01 mg/kg CNO (i.p.) KI vs. 0.01 mg/kg CNO (i.p.) WT	67	-23.64 to 157.6	No	ns	0.5196
0.01 mg/kg CNO (i.p.) KI vs. 0.1 mg/kg CNO (i.p.) WT	69.73	-20.91 to 160.4	No	ns	0.4054
0.01 mg/kg CNO (i.p.) KI vs. 0.01 mg/kg CNO (tooth) WT	-11.99	-102.6 to 78.65	No	ns	>0.9999
0.1 mg/kg CNO (i.p.) KI vs. 0.01 mg/kg CNO (tooth) KI	53.05	-37.59 to 143.7	No	ns	>0.9999
0.1 mg/kg CNO (i.p.) KI vs. Baseline WT	512.5	421.9 to 603.2	Yes	****	<0.0001
0.1 mg/kg CNO (i.p.) KI vs. 0.01 mg/kg CNO (i.p.) WT	491.2	400.6 to 581.9	Yes	****	<0.0001
0.1 mg/kg CNO (i.p.) KI vs. 0.1 mg/kg CNO (i.p.) WT	494	403.3 to 584.6	Yes	****	<0.0001
0.1 mg/kg CNO (i.p.) KI vs. 0.01 mg/kg CNO (tooth) WT	412.3	321.6 to 502.9	Yes	****	<0.0001
0.01 mg/kg CNO (tooth) KI vs. Baseline WT	459.5	368.8 to 550.1	Yes	****	<0.0001
0.01 mg/kg CNO (tooth) KI vs. 0.01 mg/kg CNO (i.p.) WT	438.2	347.6 to 528.8	Yes	****	<0.0001
0.01 mg/kg CNO (tooth) KI vs. 0.1 mg/kg CNO (i.p.) WT	440.9	350.3 to 531.6	Yes	****	<0.0001
0.01 mg/kg CNO (tooth) KI vs. 0.01 mg/kg CNO (tooth) WT	359.2	268.6 to 449.8	Yes	****	<0.0001
Baseline WT vs. 0.01 mg/kg CNO (i.p.) WT	-21.28	-111.9 to 69.36	No	ns	>0.9999
Baseline WT vs. 0.1 mg/kg CNO (i.p.) WT	-18.56	-109.2 to 72.08	No	ns	>0.9999
Baseline WT vs. 0.01 mg/kg CNO (tooth) WT	-100.3	-190.9 to -9.634	Yes	*	0.0173
0.01 mg/kg CNO (i.p.) WT vs. 0.1 mg/kg CNO (i.p.) WT	2.724	-87.92 to 93.36	No	ns	>0.9999
0.01 mg/kg CNO (i.p.) WT vs. 0.01 mg/kg CNO (tooth) WT	-78.99	-169.6 to 11.65	No	ns	0.1668
0.1 mg/kg CNO (i.p.) WT vs. 0.01 mg/kg CNO (tooth) WT	-81.72	-172.4 to 8.923	No	ns	0.1269

## Sheet: Table S6B.Related to Figure S4A
Resting Duration
Bonferroni's multiple comparisons test	Mean Diff.	95.00% CI of diff.	Below threshold?	Summary	Adjusted P Value
Baseline KI vs. 0.01 mg/kg CNO (i.p.) KI	-118.7	-232.9 to -4.518	Yes	*	0.0339
Baseline KI vs. 0.1 mg/kg CNO (i.p.) KI	117.6	3.386 to 231.8	Yes	*	0.0374
Baseline KI vs. 0.01 mg/kg CNO (tooth) KI	87.8	-26.38 to 202.0	No	ns	0.4065
Baseline KI vs. Baseline WT	23.25	-90.93 to 137.4	No	ns	>0.9999
Baseline KI vs. 0.01 mg/kg CNO (i.p.) WT	7.158	-107.0 to 121.3	No	ns	>0.9999
Baseline KI vs. 0.1 mg/kg CNO (i.p.) WT	-21.09	-135.3 to 93.09	No	ns	>0.9999
Baseline KI vs. 0.01 mg/kg CNO (tooth) WT	-100.6	-214.8 to 13.54	No	ns	0.1526
0.01 mg/kg CNO (i.p.) KI vs. 0.1 mg/kg CNO (i.p.) KI	236.3	122.1 to 350.5	Yes	****	<0.0001
0.01 mg/kg CNO (i.p.) KI vs. 0.01 mg/kg CNO (tooth) KI	206.5	92.32 to 320.7	Yes	****	<0.0001
0.01 mg/kg CNO (i.p.) KI vs. Baseline WT	142	27.77 to 256.1	Yes	**	0.0041
0.01 mg/kg CNO (i.p.) KI vs. 0.01 mg/kg CNO (i.p.) WT	125.9	11.68 to 240.0	Yes	*	0.018
0.01 mg/kg CNO (i.p.) KI vs. 0.1 mg/kg CNO (i.p.) WT	97.61	-16.57 to 211.8	No	ns	0.1937
0.01 mg/kg CNO (i.p.) KI vs. 0.01 mg/kg CNO (tooth) WT	18.06	-96.12 to 132.2	No	ns	>0.9999
0.1 mg/kg CNO (i.p.) KI vs. 0.01 mg/kg CNO (tooth) KI	-29.77	-144.0 to 84.41	No	ns	>0.9999
0.1 mg/kg CNO (i.p.) KI vs. Baseline WT	-94.32	-208.5 to 19.86	No	ns	0.2497
0.1 mg/kg CNO (i.p.) KI vs. 0.01 mg/kg CNO (i.p.) WT	-110.4	-224.6 to 3.771	No	ns	0.0688
0.1 mg/kg CNO (i.p.) KI vs. 0.1 mg/kg CNO (i.p.) WT	-138.7	-252.8 to -24.48	Yes	**	0.0055
0.1 mg/kg CNO (i.p.) KI vs. 0.01 mg/kg CNO (tooth) WT	-218.2	-332.4 to -104.0	Yes	****	<0.0001
0.01 mg/kg CNO (tooth) KI vs. Baseline WT	-64.55	-178.7 to 49.63	No	ns	>0.9999
0.01 mg/kg CNO (tooth) KI vs. 0.01 mg/kg CNO (i.p.) WT	-80.64	-194.8 to 33.54	No	ns	0.6773
0.01 mg/kg CNO (tooth) KI vs. 0.1 mg/kg CNO (i.p.) WT	-108.9	-223.1 to 5.291	No	ns	0.0781
0.01 mg/kg CNO (tooth) KI vs. 0.01 mg/kg CNO (tooth) WT	-188.4	-302.6 to -74.26	Yes	****	<0.0001
Baseline WT vs. 0.01 mg/kg CNO (i.p.) WT	-16.09	-130.3 to 98.09	No	ns	>0.9999
Baseline WT vs. 0.1 mg/kg CNO (i.p.) WT	-44.34	-158.5 to 69.84	No	ns	>0.9999
Baseline WT vs. 0.01 mg/kg CNO (tooth) WT	-123.9	-238.1 to -9.710	Yes	*	0.0214
0.01 mg/kg CNO (i.p.) WT vs. 0.1 mg/kg CNO (i.p.) WT	-28.25	-142.4 to 85.93	No	ns	>0.9999
0.01 mg/kg CNO (i.p.) WT vs. 0.01 mg/kg CNO (tooth) WT	-107.8	-222.0 to 6.384	No	ns	0.0854
0.1 mg/kg CNO (i.p.) WT vs. 0.01 mg/kg CNO (tooth) WT	-79.55	-193.7 to 34.63	No	ns	0.7305

## Sheet: Table S6C.Related to Figure S4B
Grooming Duration
Bonferroni's multiple comparisons test	Mean Diff.	95.00% CI of diff.	Below threshold?	Summary	Adjusted P Value
Baseline KI vs. 0.01 mg/kg CNO (i.p.) KI	34.42	-95.56 to 164.4	No	ns	>0.9999
Baseline KI vs. 0.1 mg/kg CNO (i.p.) KI	140.4	10.42 to 270.4	Yes	*	0.0225
Baseline KI vs. 0.01 mg/kg CNO (tooth) KI	124.8	-5.177 to 254.8	No	ns	0.0734
Baseline KI vs. Baseline WT	-12.67	-142.7 to 117.3	No	ns	>0.9999
Baseline KI vs. 0.01 mg/kg CNO (i.p.) WT	-9.249	-139.2 to 120.7	No	ns	>0.9999
Baseline KI vs. 0.1 mg/kg CNO (i.p.) WT	-25.57	-155.6 to 104.4	No	ns	>0.9999
Baseline KI vs. 0.01 mg/kg CNO (tooth) WT	45.39	-84.59 to 175.4	No	ns	>0.9999
0.01 mg/kg CNO (i.p.) KI vs. 0.1 mg/kg CNO (i.p.) KI	106	-23.99 to 236.0	No	ns	0.2738
0.01 mg/kg CNO (i.p.) KI vs. 0.01 mg/kg CNO (tooth) KI	90.39	-39.59 to 220.4	No	ns	0.738
0.01 mg/kg CNO (i.p.) KI vs. Baseline WT	-47.09	-177.1 to 82.89	No	ns	>0.9999
0.01 mg/kg CNO (i.p.) KI vs. 0.01 mg/kg CNO (i.p.) WT	-43.67	-173.6 to 86.31	No	ns	>0.9999
0.01 mg/kg CNO (i.p.) KI vs. 0.1 mg/kg CNO (i.p.) WT	-59.99	-190.0 to 69.99	No	ns	>0.9999
0.01 mg/kg CNO (i.p.) KI vs. 0.01 mg/kg CNO (tooth) WT	10.97	-119.0 to 140.9	No	ns	>0.9999
0.1 mg/kg CNO (i.p.) KI vs. 0.01 mg/kg CNO (tooth) KI	-15.6	-145.6 to 114.4	No	ns	>0.9999
0.1 mg/kg CNO (i.p.) KI vs. Baseline WT	-153.1	-283.1 to -23.09	Yes	**	0.0082
0.1 mg/kg CNO (i.p.) KI vs. 0.01 mg/kg CNO (i.p.) WT	-149.7	-279.6 to -19.67	Yes	*	0.0108
0.1 mg/kg CNO (i.p.) KI vs. 0.1 mg/kg CNO (i.p.) WT	-166	-296.0 to -36.00	Yes	**	0.0028
0.1 mg/kg CNO (i.p.) KI vs. 0.01 mg/kg CNO (tooth) WT	-95.02	-225.0 to 34.96	No	ns	0.5554
0.01 mg/kg CNO (tooth) KI vs. Baseline WT	-137.5	-267.5 to -7.496	Yes	*	0.0283
0.01 mg/kg CNO (tooth) KI vs. 0.01 mg/kg CNO (i.p.) WT	-134.1	-264.0 to -4.072	Yes	*	0.0368
0.01 mg/kg CNO (tooth) KI vs. 0.1 mg/kg CNO (i.p.) WT	-150.4	-280.4 to -20.40	Yes	*	0.0102
0.01 mg/kg CNO (tooth) KI vs. 0.01 mg/kg CNO (tooth) WT	-79.42	-209.4 to 50.56	No	ns	>0.9999
Baseline WT vs. 0.01 mg/kg CNO (i.p.) WT	3.424	-126.6 to 133.4	No	ns	>0.9999
Baseline WT vs. 0.1 mg/kg CNO (i.p.) WT	-12.9	-142.9 to 117.1	No	ns	>0.9999
Baseline WT vs. 0.01 mg/kg CNO (tooth) WT	58.06	-71.92 to 188.0	No	ns	>0.9999
0.01 mg/kg CNO (i.p.) WT vs. 0.1 mg/kg CNO (i.p.) WT	-16.33	-146.3 to 113.7	No	ns	>0.9999
0.01 mg/kg CNO (i.p.) WT vs. 0.01 mg/kg CNO (tooth) WT	54.63	-75.35 to 184.6	No	ns	>0.9999
0.1 mg/kg CNO (i.p.) WT vs. 0.01 mg/kg CNO (tooth) WT	70.96	-59.02 to 200.9	No	ns	>0.9999

## Sheet: Table S6D.Related to Figure S4C
Locomotion Duration
Bonferroni's multiple comparisons test	Mean Diff.	95.00% CI of diff.	Below threshold?	Summary	Adjusted P Value
Baseline KI vs. 0.01 mg/kg CNO (i.p.) KI	67.44	19.12 to 115.8	Yes	***	0.0007
Baseline KI vs. 0.1 mg/kg CNO (i.p.) KI	124.5	76.13 to 172.8	Yes	****	<0.0001
Baseline KI vs. 0.01 mg/kg CNO (tooth) KI	117.2	68.93 to 165.6	Yes	****	<0.0001
Baseline KI vs. Baseline WT	-1.584	-49.91 to 46.74	No	ns	>0.9999
Baseline KI vs. 0.01 mg/kg CNO (i.p.) WT	36.6	-11.72 to 84.92	No	ns	0.4476
Baseline KI vs. 0.1 mg/kg CNO (i.p.) WT	29.01	-19.31 to 77.34	No	ns	>0.9999
Baseline KI vs. 0.01 mg/kg CNO (tooth) WT	64.81	16.49 to 113.1	Yes	**	0.0014
0.01 mg/kg CNO (i.p.) KI vs. 0.1 mg/kg CNO (i.p.) KI	57.02	8.693 to 105.3	Yes	**	0.008
0.01 mg/kg CNO (i.p.) KI vs. 0.01 mg/kg CNO (tooth) KI	49.81	1.485 to 98.13	Yes	*	0.037
0.01 mg/kg CNO (i.p.) KI vs. Baseline WT	-69.03	-117.3 to -20.70	Yes	***	0.0005
0.01 mg/kg CNO (i.p.) KI vs. 0.01 mg/kg CNO (i.p.) WT	-30.84	-79.17 to 17.48	No	ns	>0.9999
0.01 mg/kg CNO (i.p.) KI vs. 0.1 mg/kg CNO (i.p.) WT	-38.43	-86.75 to 9.895	No	ns	0.3256
0.01 mg/kg CNO (i.p.) KI vs. 0.01 mg/kg CNO (tooth) WT	-2.632	-50.95 to 45.69	No	ns	>0.9999
0.1 mg/kg CNO (i.p.) KI vs. 0.01 mg/kg CNO (tooth) KI	-7.208	-55.53 to 41.11	No	ns	>0.9999
0.1 mg/kg CNO (i.p.) KI vs. Baseline WT	-126	-174.4 to -77.72	Yes	****	<0.0001
0.1 mg/kg CNO (i.p.) KI vs. 0.01 mg/kg CNO (i.p.) WT	-87.86	-136.2 to -39.54	Yes	****	<0.0001
0.1 mg/kg CNO (i.p.) KI vs. 0.1 mg/kg CNO (i.p.) WT	-95.44	-143.8 to -47.12	Yes	****	<0.0001
0.1 mg/kg CNO (i.p.) KI vs. 0.01 mg/kg CNO (tooth) WT	-59.65	-108.0 to -11.33	Yes	**	0.0045
0.01 mg/kg CNO (tooth) KI vs. Baseline WT	-118.8	-167.2 to -70.51	Yes	****	<0.0001
0.01 mg/kg CNO (tooth) KI vs. 0.01 mg/kg CNO (i.p.) WT	-80.65	-129.0 to -32.33	Yes	****	<0.0001
0.01 mg/kg CNO (tooth) KI vs. 0.1 mg/kg CNO (i.p.) WT	-88.24	-136.6 to -39.91	Yes	****	<0.0001
0.01 mg/kg CNO (tooth) KI vs. 0.01 mg/kg CNO (tooth) WT	-52.44	-100.8 to -4.118	Yes	*	0.0214
Baseline WT vs. 0.01 mg/kg CNO (i.p.) WT	38.18	-10.14 to 86.50	No	ns	0.34
Baseline WT vs. 0.1 mg/kg CNO (i.p.) WT	30.6	-17.72 to 78.92	No	ns	>0.9999
Baseline WT vs. 0.01 mg/kg CNO (tooth) WT	66.39	18.07 to 114.7	Yes	***	0.001
0.01 mg/kg CNO (i.p.) WT vs. 0.1 mg/kg CNO (i.p.) WT	-7.584	-55.91 to 40.74	No	ns	>0.9999
0.01 mg/kg CNO (i.p.) WT vs. 0.01 mg/kg CNO (tooth) WT	28.21	-20.11 to 76.53	No	ns	>0.9999
0.1 mg/kg CNO (i.p.) WT vs. 0.01 mg/kg CNO (tooth) WT	35.8	-12.53 to 84.12	No	ns	0.5131

## Sheet: Table S6E.Related to Figure S4D
				Normalized Locomotion Distance
				Bonferroni's multiple comparisons test	Mean Diff.	95.00% CI of diff.	Below threshold?	Summary	Adjusted P Value
				Baseline KI vs. 0.01 mg/kg CNO (i.p.) KI	33.38	12.40 to 54.35	Yes	****	<0.0001
				Baseline KI vs. 0.1 mg/kg CNO (i.p.) KI	52.38	31.40 to 73.36	Yes	****	<0.0001
				Baseline KI vs. 0.01 mg/kg CNO (tooth) KI	50.36	29.38 to 71.33	Yes	****	<0.0001
				Baseline KI vs. Baseline WT	-1.07	-22.05 to 19.91	No	ns	>0.9999
				Baseline KI vs. 0.01 mg/kg CNO (i.p.) WT	16.04	-4.942 to 37.01	No	ns	0.4222
				Baseline KI vs. 0.1 mg/kg CNO (i.p.) WT	12.81	-8.172 to 33.78	No	ns	>0.9999
				Baseline KI vs. 0.01 mg/kg CNO (tooth) WT	27.19	6.208 to 48.16	Yes	**	0.0023
				0.01 mg/kg CNO (i.p.) KI vs. 0.1 mg/kg CNO (i.p.) KI	19	-1.976 to 39.98	No	ns	0.1221
				0.01 mg/kg CNO (i.p.) KI vs. 0.01 mg/kg CNO (tooth) KI	16.98	-3.999 to 37.96	No	ns	0.2884
				0.01 mg/kg CNO (i.p.) KI vs. Baseline WT	-34.45	-55.42 to -13.47	Yes	****	<0.0001
				0.01 mg/kg CNO (i.p.) KI vs. 0.01 mg/kg CNO (i.p.) WT	-17.34	-38.32 to 3.640	No	ns	0.2487
				0.01 mg/kg CNO (i.p.) KI vs. 0.1 mg/kg CNO (i.p.) WT	-20.57	-41.55 to 0.4099	No	ns	0.0604
				0.01 mg/kg CNO (i.p.) KI vs. 0.01 mg/kg CNO (tooth) WT	-6.189	-27.17 to 14.79	No	ns	>0.9999
				0.1 mg/kg CNO (i.p.) KI vs. 0.01 mg/kg CNO (tooth) KI	-2.023	-23.00 to 18.96	No	ns	>0.9999
				0.1 mg/kg CNO (i.p.) KI vs. Baseline WT	-53.45	-74.43 to -32.47	Yes	****	<0.0001
				0.1 mg/kg CNO (i.p.) KI vs. 0.01 mg/kg CNO (i.p.) WT	-36.34	-57.32 to -15.36	Yes	****	<0.0001
				0.1 mg/kg CNO (i.p.) KI vs. 0.1 mg/kg CNO (i.p.) WT	-39.57	-60.55 to -18.59	Yes	****	<0.0001
				0.1 mg/kg CNO (i.p.) KI vs. 0.01 mg/kg CNO (tooth) WT	-25.19	-46.17 to -4.213	Yes	**	0.0064
				0.01 mg/kg CNO (tooth) KI vs. Baseline WT	-51.43	-72.40 to -30.45	Yes	****	<0.0001
				0.01 mg/kg CNO (tooth) KI vs. 0.01 mg/kg CNO (i.p.) WT	-34.32	-55.30 to -13.34	Yes	****	<0.0001
				0.01 mg/kg CNO (tooth) KI vs. 0.1 mg/kg CNO (i.p.) WT	-37.55	-58.53 to -16.57	Yes	****	<0.0001
				0.01 mg/kg CNO (tooth) KI vs. 0.01 mg/kg CNO (tooth) WT	-23.17	-44.15 to -2.190	Yes	*	0.0176
				Baseline WT vs. 0.01 mg/kg CNO (i.p.) WT	17.11	-3.872 to 38.08	No	ns	0.2738
				Baseline WT vs. 0.1 mg/kg CNO (i.p.) WT	13.88	-7.102 to 34.85	No	ns	0.9596
				Baseline WT vs. 0.01 mg/kg CNO (tooth) WT	28.26	7.278 to 49.23	Yes	**	0.0013
				0.01 mg/kg CNO (i.p.) WT vs. 0.1 mg/kg CNO (i.p.) WT	-3.23	-24.21 to 17.75	No	ns	>0.9999
				0.01 mg/kg CNO (i.p.) WT vs. 0.01 mg/kg CNO (tooth) WT	11.15	-9.829 to 32.13	No	ns	>0.9999
				0.1 mg/kg CNO (i.p.) WT vs. 0.01 mg/kg CNO (tooth) WT	14.38	-6.599 to 35.36	No	ns	0.7976

## Sheet: Table S6F.Related to Figure S4E
Normalized Locomotion Speed Mean
Bonferroni's multiple comparisons test	Mean Diff.	95.00% CI of diff.	Below threshold?	Summary	Adjusted P Value
Baseline KI vs. 0.01 mg/kg CNO (i.p.) KI	0.0725	-0.02616 to 0.1712	No	ns	0.5384
Baseline KI vs. 0.1 mg/kg CNO (i.p.) KI	0.1475	0.04884 to 0.2462	Yes	***	0.0002
Baseline KI vs. 0.01 mg/kg CNO (tooth) KI	0.09375	-0.004911 to 0.1924	No	ns	0.0806
Baseline KI vs. Baseline WT	-0.00875	-0.1074 to 0.08991	No	ns	>0.9999
Baseline KI vs. 0.01 mg/kg CNO (i.p.) WT	-0.0025	-0.1012 to 0.09616	No	ns	>0.9999
Baseline KI vs. 0.1 mg/kg CNO (i.p.) WT	0.00125	-0.09741 to 0.09991	No	ns	>0.9999
Baseline KI vs. 0.01 mg/kg CNO (tooth) WT	0.00625	-0.09241 to 0.1049	No	ns	>0.9999
0.01 mg/kg CNO (i.p.) KI vs. 0.1 mg/kg CNO (i.p.) KI	0.075	-0.02366 to 0.1737	No	ns	0.4373
0.01 mg/kg CNO (i.p.) KI vs. 0.01 mg/kg CNO (tooth) KI	0.02125	-0.07741 to 0.1199	No	ns	>0.9999
0.01 mg/kg CNO (i.p.) KI vs. Baseline WT	-0.08125	-0.1799 to 0.01741	No	ns	0.2552
0.01 mg/kg CNO (i.p.) KI vs. 0.01 mg/kg CNO (i.p.) WT	-0.075	-0.1737 to 0.02366	No	ns	0.4373
0.01 mg/kg CNO (i.p.) KI vs. 0.1 mg/kg CNO (i.p.) WT	-0.07125	-0.1699 to 0.02741	No	ns	0.5965
0.01 mg/kg CNO (i.p.) KI vs. 0.01 mg/kg CNO (tooth) WT	-0.06625	-0.1649 to 0.03241	No	ns	0.8886
0.1 mg/kg CNO (i.p.) KI vs. 0.01 mg/kg CNO (tooth) KI	-0.05375	-0.1524 to 0.04491	No	ns	>0.9999
0.1 mg/kg CNO (i.p.) KI vs. Baseline WT	-0.1563	-0.2549 to -0.05759	Yes	****	<0.0001
0.1 mg/kg CNO (i.p.) KI vs. 0.01 mg/kg CNO (i.p.) WT	-0.15	-0.2487 to -0.05134	Yes	***	0.0002
0.1 mg/kg CNO (i.p.) KI vs. 0.1 mg/kg CNO (i.p.) WT	-0.1463	-0.2449 to -0.04759	Yes	***	0.0003
0.1 mg/kg CNO (i.p.) KI vs. 0.01 mg/kg CNO (tooth) WT	-0.1413	-0.2399 to -0.04259	Yes	***	0.0005
0.01 mg/kg CNO (tooth) KI vs. Baseline WT	-0.1025	-0.2012 to -0.003839	Yes	*	0.0341
0.01 mg/kg CNO (tooth) KI vs. 0.01 mg/kg CNO (i.p.) WT	-0.09625	-0.1949 to 0.002411	No	ns	0.0633
0.01 mg/kg CNO (tooth) KI vs. 0.1 mg/kg CNO (i.p.) WT	-0.0925	-0.1912 to 0.006161	No	ns	0.0909
0.01 mg/kg CNO (tooth) KI vs. 0.01 mg/kg CNO (tooth) WT	-0.0875	-0.1862 to 0.01116	No	ns	0.1452
Baseline WT vs. 0.01 mg/kg CNO (i.p.) WT	0.00625	-0.09241 to 0.1049	No	ns	>0.9999
Baseline WT vs. 0.1 mg/kg CNO (i.p.) WT	0.01	-0.08866 to 0.1087	No	ns	>0.9999
Baseline WT vs. 0.01 mg/kg CNO (tooth) WT	0.015	-0.08366 to 0.1137	No	ns	>0.9999
0.01 mg/kg CNO (i.p.) WT vs. 0.1 mg/kg CNO (i.p.) WT	0.00375	-0.09491 to 0.1024	No	ns	>0.9999
0.01 mg/kg CNO (i.p.) WT vs. 0.01 mg/kg CNO (tooth) WT	0.00875	-0.08991 to 0.1074	No	ns	>0.9999
0.1 mg/kg CNO (i.p.) WT vs. 0.01 mg/kg CNO (tooth) WT	0.005	-0.09366 to 0.1037	No	ns	>0.9999
